# Supplementary material for: Identification and Characterization of New Seedborne Pathogens in Phaseolus vulgaris Landraces of Southern Italy
Source: Pathogens. 2023 Jan 9;12(1):108. doi: 10.3390/pathogens12010108 (PMC9866330; doi:10.3390/pathogens12010108)
Supplement: Supplementary file 1 [file pathogens-12-00108-s001.zip]

Archive with 1 entries (1 files):
- pathogens-2103509-Supplementary Material.pdf
